# Supplementary material for: Lay advisor interventions for hypertension outcomes: A Systematic Review, Meta-analysis and a RE-AIM evaluation
Source: Front Med (Lausanne). 2024 May 20;11:1305190. doi: 10.3389/fmed.2024.1305190 (PMC11144929; doi:10.3389/fmed.2024.1305190)
Supplement: Supplementary file 1 [file Data_Sheet_1.ZIP]

Archive with 4 entries (4 files):
- Figure 1 PRISMA Flow Diagram.docx
- Figure5and6_LowVsHighIntensity_BPForestPlots.docx
- Revised_Figure 2and3_ForestPlot_BP.docx
- RevisedFigure 4_Hypertension Control.docx
